# Supplementary material for: Transcriptomic Profiling of DNA Damage Response in Patient-Derived Glioblastoma Cells before and after Radiation and Temozolomide Treatment
Source: Cells. 2022 Apr 4;11(7):1215. doi: 10.3390/cells11071215 (PMC8997841; doi:10.3390/cells11071215)
Supplement: Supplementary file 1 [file cells-11-01215-s001.zip]

Archive with 2 entries (2 files):
- Supplementary Figures.pdf
- Supplementary tables.xlsx
