# Supplementary material for: Transcriptomic Profiling of DNA Damage Response in Patient-Derived Glioblastoma Cells before and after Radiation and Temozolomide Treatment
Source: Cells. 2022 Apr 4;11(7):1215. doi: 10.3390/cells11071215 (PMC8997841; doi:10.3390/cells11071215)
Supplement: Supplementary file 1 [file cells-11-01215-s001.zip › Supplementary tables.xlsx]

## Sheet: Table S1
Table S1. Gene list of DDR pathways for ssGSEA analysis.
Pathway
BER	MMR	NER	HR	NHEJ
APEX1	MLH1	ATXN3	BRIP1	LIG4
APEX2	MLH3	DDB1	RAD51C	POLL
CCNO	MSH2	DDB2	BRCA1	XRCC4
FEN1	MSH3	ERCC1	BRCA2	XRCC5
MPG	MSH4	ERCC2	DMC1	XRCC6
OGG1	MSH5	ERCC3	EXO1	ATP23
PARP1	MSH6	ERCC4	MRE11A	PRKDC
PARP2	PMS1	ERCC5	RAD50
PARP3	PMS2	ERCC6	RAD51
POLB		ERCC8	RAD51B
POLD3		MMS19	RAD51D
SMUG1		RAD23A	RAD52
TDG		RFC1	RAD54L
UNG		LIG1	TOP3A
LIG3		RAD23B	XRCC2
MUTYH		XAB2	XRCC3
NEIL1		XPA	ATM
NEIL2		XPC	ATR
NEIL3		CCNH
NTHL1		CDK7
PNKP		RPA1
XRCC1		RPA3

## Sheet: Table S2
Table S2. List of DDR genes and housekeeping genes.
Gene	ID	Purpose	DNA repair pathway
APEX1	Hs00172396_m1	Target gene	BER
APEX2	Hs00205565_m1	Target gene	BER
CCNO	Hs00221731_m1	Target gene	BER
FEN1	Hs00748727_s1	Target gene	BER
MPG	Hs01012594_m1	Target gene	BER
OGG1	Hs00213454_m1	Target gene	BER
PARP1	Hs00242302_m1	Target gene	BER
PARP2	Hs00193931_m1	Target gene	BER
PARP3	Hs00193946_m1	Target gene	BER
POLB	Hs01099715_m1	Target gene	BER
POLD3	Hs01075255_m1	Target gene	BER
SMUG1	Hs00204820_m1	Target gene	BER
TDG	Hs00702322_s1	Target gene	BER
UNG	Hs00422172_m1	Target gene	BER
LIG3	Hs00242692_m1	Target gene	BER
MUTYH	Hs01014856_m1	Target gene	BER
NEIL1	Hs00226327_m1	Target gene	BER
NEIL2	Hs00979610_g1	Target gene	BER
NEIL3	Hs00217387_m1	Target gene	BER
NTHL1	Hs00959764_m1	Target gene	BER
PNKP	Hs00892544_m1	Target gene	BER
XRCC1	Hs00959834_m1	Target gene	BER
ATM	Hs01112307_m1	Target gene	HR
ATR	Hs00354807_m1	Target gene	HR
BRIP1	Hs00230743_m1	Target gene	HR
RAD51B	Hs00172522_m1	Target gene	HR
BRCA1	Hs01556193_m1	Target gene	HR
BRCA2	Hs00609073_m1	Target gene	HR
DMC1	Hs00272987_m1	Target gene	HR
ERCC1	Hs01012158_m1	Target gene	HR
ERCC8	Hs00163958_m1	Target gene	HR
EXO1	Hs00243513_m1	Target gene	HR
MRE11A	Hs00271551_m1	Target gene	HR
RAD50	Hs00990023_m1	Target gene	HR
RAD51	Hs00153418_m1	Target gene	HR
RAD51C	Hs00427442_m1	Target gene	HR
RAD51D	Hs00172529_m1	Target gene	HR
RAD52	Hs00172536_m1	Target gene	HR
RAD54L	Hs00269177_m1	Target gene	HR
TOP3A	Hs00172806_m1	Target gene	HR
XRCC2	Hs03044154_m1	Target gene	HR
XRCC3	Hs00193725_m1	Target gene	HR
MLH1	Hs00179866_m1	Target gene	MMR
MLH3	Hs00271778_m1	Target gene	MMR
MSH2	Hs00953523_m1	Target gene	MMR
MSH3	Hs00989003_m1	Target gene	MMR
MSH4	Hs00172489_m1	Target gene	MMR
MSH5	Hs04260218_g1	Target gene	MMR
MSH6	Hs00264721_m1	Target gene	MMR
PMS1	Hs00922262_m1	Target gene	MMR
PMS2	Hs00241053_m1	Target gene	MMR
CCNH	Hs00236923_m1	Target gene	NER
CDK7	Hs00361486_m1	Target gene	NER
RPA1	Hs00161419_m1	Target gene	NER
RPA3	Hs01047933_g1	Target gene	NER
ATXN3	Hs01026440_g1	Target gene	NER
DDB1	Hs00172410_m1	Target gene	NER
DDB2	Hs03044953_m1	Target gene	NER
ERCC2	Hs00361161_m1	Target gene	NER
ERCC3	Hs01554450_m1	Target gene	NER
ERCC4	Hs00193342_m1	Target gene	NER
ERCC5	Hs00164482_m1	Target gene	NER
ERCC6	Hs00972920_m1	Target gene	NER
MMS19	Hs01087991_m1	Target gene	NER
RAD23A	Hs00908419_m1	Target gene	NER
RFC1	Hs01099126_m1	Target gene	NER
LIG1	Hs01553527_m1	Target gene	NER
RAD23B	Hs00234102_m1	Target gene	NER
XAB2	Hs00220205_m1	Target gene	NER
XPA	Hs00166045_m1	Target gene	NER
XPC	Hs01104206_m1	Target gene	NER
LIG4	Hs01866071_u1	Target gene	NHEJ
POLL	Hs00203191_m1	Target gene	NHEJ
XRCC4	Hs00243327_m1	Target gene	NHEJ
XRCC5	Hs00221707_m1	Target gene	NHEJ
XRCC6	Hs00995282_g1	Target gene	NHEJ
ATP23	Hs00384755_m1	Target gene	NHEJ
PRKDC	Hs00179161_m1	Target gene	NHEJ
RAD18	Hs00892551_m1	Target gene	Other
RAD21	Hs00366726_m1	Target gene	Other
SLK	Hs00207000_m1	Target gene	Other
MGMT	Hs01037698_m1	Target gene	Other
TOP3B	Hs00172728_m1	Target gene	Other
TREX1	Hs03989617_s1	Target gene	Other
HPRT1	Hs99999909_m1	Housekeeping gene	-
GUSB	Hs99999908_m1	Housekeeping gene	-
ACTB	Hs99999903_m1	Housekeeping gene	-
B2M	Hs99999907_m1	Housekeeping gene	-
HMBS	Hs00609297_m1	Housekeeping gene	-
IPO8	Hs00183533_m1	Housekeeping gene	-
PGK1	Hs99999906_m1	Housekeeping gene	-
RPLP0	Hs99999902_m1	Housekeeping gene	-
TBP	Hs99999910_m1	Housekeeping gene	-
TFRC	Hs99999911_m1	Housekeeping gene	-
UBC	Hs00824723_m1	Housekeeping gene	-

## Sheet: Table S3
Table S3. Overall survival cox regression analysis of clinical features in glioblastoma TCGA patients (n=140).
	Overall survival
Clinical characteristics		Univariate			Multivariate
Variable	No. of patients	HR	CI	p value	HR	CI	p value
Age
< 63 years	70
> 63 years	70	1.44	0.96-2.17	0.077
Sex
Male	89
Female	51	1.2	0.80-1.82	0.377
MGMT status
Non-methylated	63
Methylated	46	0.69	0.42-1.13	0.141
NA	31
Therapy
Chemotherapy+radiation	91
Radiation only	38	3.03	1.93-4.76	0	3.03	1.93-4.76	0
Chemotherapy only	2	10.82	2.53-46.30	0.0013	10.82	2.53-46.30	0.0013
NA	9
Abbreviations: hazard ratio (HR), confidence interval (CI)

## Sheet: Table S4
Table S4. Molecular characteristics and DDR gene expression profiles of patient-derived glioblastoma cell lines.
Cell line	IDH statusa	MGMT methylationa	TP53 statusa	Subtypea	DDR cluster	BER score	MMR score	NER score	HR score	NHEJ score
BAH1	WT	Methylated	WT	PN	C2	Low	High	Low	Low	Low
FPW1	WT	Unmethylated	G128A/R43Hb	MES	C2	Low	High	Low	High	Low
HW1	WT	Methylated	G329T/R110Lb	CL	C1	High	Low	High	Low	Low
JK2	WT	Unmethylated	WT	PN	C2	High	Low	High	Low	Low
MMK1	WT	Unmethylated	WT	PN	C2	Low	High	High	High	High
MN1	WT	Unmethylated	WT	MES	C2	Low	High	Low	High	High
PB1	WT	Unmethylated	WT	CL	C1	High	Low	High	Low	High
RKI1	WT	Methylated	WT	MES	C2	High	High	Low	High	High
RN1	WT	Unmethylated	WT	MES	C2	Low	Low	Low	High	Low
SB2b	WT	Methylated	WT	CL	C1	High	Low	High	Low	High
SJH1	WT	Unmethylated	G313T/G105Cb	PN	C1	High	Low	High	Low	High
WK1	WT	Unmethylated	WT	CL	C2	Low	High	Low	High	Low
a IDH status, MGMT methylation, TP53 mutation status and molecular subtype, previously characterised by Stringer et al.
b Single nucleotide polymorphisms shown in bold are homozygous, otherwise heterozygous.
Abbreviations: wildtype (WT), proneural (PN, mesenchymal (MES), classical (CL), base excision repair (BER), homologous recombination (HR), nucleotide excision repair (NER), mismatch repair (MMR), non-homologous end joining (NHEJ).

## Sheet: Table S5
Table S5. Differentially expressed genes (DEGs) across each cell line, time point and treatment.
Cell line	Time point	Treatment	Gene	Fold change	Up- or down-regulated
FPW1	2hr	TMZ	MGMT	2.62846	Up
FPW1	2hr	TMZ	DDB1	1.87145	Up
FPW1	2hr	TMZ	RAD23A	2.0647	Up
FPW1	2hr	TMZ	XRCC4	1.7788	Up
SB2b	2hr	TMZ	APEX1	-1.99752	Down
SB2b	2hr	TMZ	XRCC2	-1.39468	Down
SB2b	2hr	TMZ	MMS19	4.73274	Up
SB2b	2hr	TMZ	RAD23B	1.33762	Up
MN1	2hr	TMZ	BRCA1	2.26781	Up
MN1	2hr	TMZ	RAD52	-1.94716	Down
MN1	2hr	TMZ	PMS2	1.37697	Up
MN1	2hr	TMZ	XAB2	1.7775	Up
HW1	2hr	TMZ	RAD51C	1.93259	Up
HW1	2hr	TMZ	ERCC8	-1.03959	Down
HW1	2hr	TMZ	RAD54L	1.94147	Up
HW1	2hr	TMZ	DDB1	1.83561	Up
HW1	2hr	TMZ	RAD23B	1.83152	Up
FPW1	2hr	RT	APEX2	3.57367	Up
FPW1	2hr	RT	BRIP1	2.02666	Up
FPW1	2hr	RT	EXO1	3.05277	Up
FPW1	2hr	RT	RAD52	2.37772	Up
FPW1	2hr	RT	XRCC2	2.08184	Up
FPW1	2hr	RT	XRCC3	2.917	Up
FPW1	2hr	RT	MSH2	1.9668	Up
FPW1	2hr	RT	MSH6	2.12162	Up
FPW1	2hr	RT	MMS19	3.58144	Up
FPW1	2hr	RT	PRKDC	1.98622	Up
FPW1	2hr	RT	TREX1	1.74225	Up
SB2b	2hr	RT	APEX2	1.61022	Up
SB2b	2hr	RT	CCNO	2.35242	Up
SB2b	2hr	RT	OGG1	1.80878	Up
SB2b	2hr	RT	NEIL2	1.57181	Up
SB2b	2hr	RT	ATM	2.22658	Up
SB2b	2hr	RT	RAD18	1.42219	Up
SB2b	2hr	RT	SLK	1.62101	Up
SB2b	2hr	RT	EXO1	1.94013	Up
SB2b	2hr	RT	RAD54L	1.84517	Up
SB2b	2hr	RT	MSH2	1.81256	Up
SB2b	2hr	RT	DDB2	1.79872	Up
SB2b	2hr	RT	ERCC2	1.57238	Up
SB2b	2hr	RT	RAD23A	1.47352	Up
SB2b	2hr	RT	RFC1	1.56577	Up
SB2b	2hr	RT	RAD23B	1.55375	Up
SB2b	2hr	RT	PRKDC	1.70548	Up
SB2b	2hr	RT	TREX1	2.6136	Up
MN1	2hr	RT	CCNO	1.76621	Up
MN1	2hr	RT	NEIL3	-1.75411	Down
MN1	2hr	RT	MLH3	-1.77281	Down
HW1	2hr	RT	FEN1	2.47093	Up
HW1	2hr	RT	OGG1	1.58651	Up
HW1	2hr	RT	POLD3	1.76839	Up
HW1	2hr	RT	NEIL3	1.8329	Up
HW1	2hr	RT	NTHL1	1.49664	Up
HW1	2hr	RT	PNKP	1.72268	Up
HW1	2hr	RT	BRIP1	12.0534	Up
HW1	2hr	RT	BRCA1	1.83291	Up
HW1	2hr	RT	BRCA2	1.4776	Up
HW1	2hr	RT	EXO1	2.05965	Up
HW1	2hr	RT	MRE11A	1.64084	Up
HW1	2hr	RT	RAD51	2.57632	Up
HW1	2hr	RT	RAD51B	1.72255	Up
HW1	2hr	RT	RAD54L	2.46611	Up
HW1	2hr	RT	XRCC2	1.84738	Up
HW1	2hr	RT	MSH2	1.91581	Up
HW1	2hr	RT	MSH5	2.07344	Up
HW1	2hr	RT	MSH6	8.19805	Up
HW1	2hr	RT	ERCC2	2.99515	Up
HW1	2hr	RT	MMS19	-1.58932	Down
HW1	2hr	RT	RAD23A	1.44151	Up
HW1	2hr	RT	LIG1	2.58665	Up
HW1	2hr	RT	PRKDC	1.46101	Up
HW1	2hr	RT	TREX1	1.57313	Up
FPW1	2hr	TMZ RT	APEX2	2.51157	Up
FPW1	2hr	TMZ RT	UNG	4.38415	Up
FPW1	2hr	TMZ RT	TOP3A	3.97386	Up
FPW1	2hr	TMZ RT	XRCC2	1.92385	Up
FPW1	2hr	TMZ RT	MSH2	2.36731	Up
SB2b	2hr	TMZ RT	APEX2	1.49306	Up
SB2b	2hr	TMZ RT	CCNO	1.97843	Up
SB2b	2hr	TMZ RT	OGG1	1.57144	Up
SB2b	2hr	TMZ RT	ATM	1.93654	Up
SB2b	2hr	TMZ RT	RAD18	1.46434	Up
SB2b	2hr	TMZ RT	RAD51D	-1.72246	Down
SB2b	2hr	TMZ RT	RAD54L	1.41729	Up
SB2b	2hr	TMZ RT	MLH3	-1.58012	Down
SB2b	2hr	TMZ RT	MSH2	2.18825	Up
SB2b	2hr	TMZ RT	DDB2	1.62287	Up
SB2b	2hr	TMZ RT	ERCC2	1.39782	Up
SB2b	2hr	TMZ RT	RAD23B	1.38951	Up
SB2b	2hr	TMZ RT	PRKDC	1.36198	Up
MN1	2hr	TMZ RT	PARP1	-2.35914	Down
MN1	2hr	TMZ RT	NEIL3	-1.81719	Down
MN1	2hr	TMZ RT	ATR	-1.5392	Down
MN1	2hr	TMZ RT	SLK	1.61946	Up
MN1	2hr	TMZ RT	EXO1	1.49642	Up
MN1	2hr	TMZ RT	MLH3	-1.64865	Down
MN1	2hr	TMZ RT	MSH2	1.58694	Up
MN1	2hr	TMZ RT	ERCC2	1.84868	Up
MN1	2hr	TMZ RT	POLL	-2.52089	Down
HW1	2hr	TMZ RT	FEN1	2.16757	Up
HW1	2hr	TMZ RT	POLD3	1.89765	Up
HW1	2hr	TMZ RT	LIG3	1.64852	Up
HW1	2hr	TMZ RT	NEIL3	1.64317	Up
HW1	2hr	TMZ RT	PNKP	1.85103	Up
HW1	2hr	TMZ RT	BRCA1	1.59725	Up
HW1	2hr	TMZ RT	BRCA2	1.83245	Up
HW1	2hr	TMZ RT	ERCC8	-1.65762	Down
HW1	2hr	TMZ RT	EXO1	1.66846	Up
HW1	2hr	TMZ RT	MRE11A	1.98287	Up
HW1	2hr	TMZ RT	RAD51	2.09216	Up
HW1	2hr	TMZ RT	RAD51D	1.58189	Up
HW1	2hr	TMZ RT	RAD54L	2.25478	Up
HW1	2hr	TMZ RT	XRCC2	1.68131	Up
HW1	2hr	TMZ RT	MSH2	2.46835	Up
HW1	2hr	TMZ RT	MSH5	2.08249	Up
HW1	2hr	TMZ RT	MMS19	-1.66282	Down
HW1	2hr	TMZ RT	LIG1	2.57394	Up
HW1	2hr	TMZ RT	XAB2	1.34143	Up
HW1	2hr	TMZ RT	TOP3B	-2.09775	Down
FPW1	24hr	TMZ	CCNO	2.14642	Up
FPW1	24hr	TMZ	MPG	1.70845	Up
FPW1	24hr	TMZ	NEIL2	1.73338	Up
FPW1	24hr	TMZ	PNKP	2.59383	Up
FPW1	24hr	TMZ	ATM	2.7809	Up
FPW1	24hr	TMZ	MGMT	2.23693	Up
FPW1	24hr	TMZ	BRCA1	2.15632	Up
FPW1	24hr	TMZ	RAD51D	1.83989	Up
FPW1	24hr	TMZ	RAD54L	3.13712	Up
FPW1	24hr	TMZ	XRCC2	1.38041	Up
FPW1	24hr	TMZ	MSH3	5.27878	Up
FPW1	24hr	TMZ	DDB1	2.13029	Up
FPW1	24hr	TMZ	ERCC6	2.07814	Up
FPW1	24hr	TMZ	RAD23A	1.65742	Up
FPW1	24hr	TMZ	XAB2	1.89164	Up
FPW1	24hr	TMZ	ATP23	1.87916	Up
FPW1	24hr	TMZ	XRCC4	1.94075	Up
FPW1	24hr	TMZ	PRKDC	-1.44242	Down
SB2b	24hr	TMZ	POLD3	2.0518	Up
SB2b	24hr	TMZ	ERCC8	-1.35503	Down
SB2b	24hr	TMZ	RAD54L	1.43839	Up
MN1	24hr	TMZ	CCNO	2.20602	Up
MN1	24hr	TMZ	NEIL3	1.50572	Up
MN1	24hr	TMZ	MSH3	3.58398	Up
MN1	24hr	TMZ	DDB2	1.97641	Up
MN1	24hr	TMZ	LIG1	3.00761	Up
MN1	24hr	TMZ	TOP3B	1.57374	Up
FPW1	24hr	RT	CCNO	2.42577	Up
FPW1	24hr	RT	NEIL3	2.12569	Up
FPW1	24hr	RT	ATR	3.56822	Up
FPW1	24hr	RT	CCNH	3.28272	Up
FPW1	24hr	RT	RAD21	2.33045	Up
FPW1	24hr	RT	BRCA1	1.78628	Up
FPW1	24hr	RT	MRE11A	1.41206	Up
FPW1	24hr	RT	RAD52	1.8753	Up
FPW1	24hr	RT	XRCC2	1.50658	Up
FPW1	24hr	RT	XRCC3	2.36661	Up
FPW1	24hr	RT	MLH1	1.9801	Up
FPW1	24hr	RT	PMS2	1.44125	Up
FPW1	24hr	RT	DDB1	1.89404	Up
FPW1	24hr	RT	ERCC5	4.31018	Up
FPW1	24hr	RT	ATP23	1.81494	Up
FPW1	24hr	RT	LIG4	1.36286	Up
FPW1	24hr	RT	XRCC4	2.35523	Up
SB2b	24hr	RT	CCNO	1.89694	Up
SB2b	24hr	RT	POLB	1.67554	Up
SB2b	24hr	RT	NEIL2	1.89228	Up
SB2b	24hr	RT	NEIL3	2.04158	Up
SB2b	24hr	RT	NTHL1	1.81139	Up
SB2b	24hr	RT	PNKP	1.90483	Up
SB2b	24hr	RT	ATM	2.11072	Up
SB2b	24hr	RT	CDK7	1.55497	Up
SB2b	24hr	RT	RAD21	1.4026	Up
SB2b	24hr	RT	RAD51B	1.55928	Up
SB2b	24hr	RT	XRCC2	1.4635	Up
SB2b	24hr	RT	XRCC3	3.31154	Up
SB2b	24hr	RT	MLH1	1.28921	Up
SB2b	24hr	RT	ERCC2	1.69753	Up
SB2b	24hr	RT	ERCC3	1.83787	Up
SB2b	24hr	RT	ERCC6	1.04318	Up
SB2b	24hr	RT	RFC1	1.59467	Up
SB2b	24hr	RT	RAD23B	1.47654	Up
SB2b	24hr	RT	POLL	2.14169	Up
MN1	24hr	RT	CCNO	1.76247	Up
MN1	24hr	RT	SMUG1	2.03855	Up
MN1	24hr	RT	ATM	2.99798	Up
MN1	24hr	RT	RAD21	3.04831	Up
MN1	24hr	RT	MLH1	1.60825	Up
MN1	24hr	RT	ATXN3	2.2384	Up
MN1	24hr	RT	ERCC3	1.51383	Up
HW1	24hr	RT	XRCC2	1.54067	Up
HW1	24hr	RT	ATP23	-1.44865	Down
FPW1	24hr	TMZ RT	NEIL3	1.73755	Up
FPW1	24hr	TMZ RT	RAD21	2.06097	Up
FPW1	24hr	TMZ RT	EXO1	-2.11367	Down
FPW1	24hr	TMZ RT	MSH3	1.41533	Up
FPW1	24hr	TMZ RT	DDB1	2.02035	Up
FPW1	24hr	TMZ RT	ATP23	1.6115	Up
SB2b	24hr	TMZ RT	POLB	1.80386	Up
SB2b	24hr	TMZ RT	LIG3	1.38753	Up
SB2b	24hr	TMZ RT	NEIL2	1.61349	Up
SB2b	24hr	TMZ RT	ATM	2.13311	Up
SB2b	24hr	TMZ RT	RAD18	1.37196	Up
SB2b	24hr	TMZ RT	SLK	1.58394	Up
SB2b	24hr	TMZ RT	RAD51B	1.51816	Up
SB2b	24hr	TMZ RT	RAD54L	1.43843	Up
SB2b	24hr	TMZ RT	XRCC2	1.42692	Up
SB2b	24hr	TMZ RT	ERCC2	1.63326	Up
SB2b	24hr	TMZ RT	ERCC3	1.84888	Up
SB2b	24hr	TMZ RT	ERCC5	1.69016	Up
SB2b	24hr	TMZ RT	RAD23B	1.37202	Up
SB2b	24hr	TMZ RT	POLL	1.62706	Up
SB2b	24hr	TMZ RT	XRCC4	1.85855	Up
MN1	24hr	TMZ RT	CCNO	1.75155	Up
MN1	24hr	TMZ RT	MLH3	1.29883	Up
MN1	24hr	TMZ RT	DDB2	1.88891	Up
MN1	24hr	TMZ RT	XPC	3.17392	Up
HW1	24hr	TMZ RT	MPG	-1.47974	Down
HW1	24hr	TMZ RT	OGG1	-1.48423	Down
HW1	24hr	TMZ RT	NEIL3	1.53681	Up
HW1	24hr	TMZ RT	ATM	1.75346	Up
HW1	24hr	TMZ RT	XRCC2	1.58505	Up
HW1	24hr	TMZ RT	ATP23	-1.33085	Down
SB2b	48hr	TMZ	ERCC8	-1.37676	Down
MN1	48hr	TMZ	NEIL3	1.40141	Up
MN1	48hr	TMZ	XRCC3	1.84289	Up
MN1	48hr	TMZ	MLH3	1.24298	Up
MN1	48hr	TMZ	DDB2	1.78463	Up
MN1	48hr	TMZ	MMS19	2.03565	Up
MN1	48hr	TMZ	LIG1	4.00059	Up
HW1	48hr	TMZ	XRCC3	2.8115	Up
HW1	48hr	TMZ	ERCC4	-1.44102	Down
FPW1	48hr	RT	LIG4	1.62031	Up
SB2b	48hr	RT	CCNO	2.02711	Up
SB2b	48hr	RT	BRCA1	1.54725	Up
SB2b	48hr	RT	RAD51B	1.46582	Up
SB2b	48hr	RT	RAD54L	1.75148	Up
SB2b	48hr	RT	MSH2	1.69914	Up
SB2b	48hr	RT	ERCC2	1.31925	Up
MN1	48hr	RT	NEIL3	-1.67941	Down
MN1	48hr	RT	LIG4	7.56463	Up
HW1	48hr	RT	ATM	1.64951	Up
HW1	48hr	RT	DDB2	3.06284	Up
HW1	48hr	RT	LIG4	2.65745	Up
SB2b	48hr	TMZ RT	ERCC1	-1.33454	Down
SB2b	48hr	TMZ RT	ERCC8	-1.45549	Down
SB2b	48hr	TMZ RT	RAD54L	1.43994	Up
MN1	48hr	TMZ RT	NEIL3	1.35434	Up
MN1	48hr	TMZ RT	MLH3	1.27766	Up
MN1	48hr	TMZ RT	DDB2	2.05406	Up
MN1	48hr	TMZ RT	XPC	2.03013	Up
HW1	48hr	TMZ RT	DDB2	2.18553	Up
